# Supplementary material for: An Antibody Targeting Fibroblast Activation Protein Simultaneously Fused to Interleukin-2 and Tumor Necrosis Factor Selectively Localizes to Neoplastic Lesions
Source: Antibodies (Basel). 2023 Apr 14;12(2):29. doi: 10.3390/antib12020029 (PMC10123652; doi:10.3390/antib12020029)
Supplement: Supplementary file 1 [file antibodies-12-00029-s001.zip]

Archive with 1 entries (1 files):
- antibodies-2243906-supplementary.pdf
